# Supplementary material for: Antihypothyroid Effect of Salidroside
Source: Molecules. 2022 Nov 2;27(21):7487. doi: 10.3390/molecules27217487 (PMC9657580; doi:10.3390/molecules27217487)
Supplement: Supplementary file 1 [file molecules-27-07487-s001.zip]

Archive with 1 entries (1 files):
- molecules-1993171-supplementary.pdf
